# Supplementary material for: Comparison of Carbonic Anhydrases for CO2 Sequestration
Source: Int J Mol Sci. 2022 Jan 16;23(2):957. doi: 10.3390/ijms23020957 (PMC8777876; doi:10.3390/ijms23020957)
Supplement: Supplementary file 1 [file ijms-23-00957-s001.zip]

Archive with 1 entries (1 files):
- ijms-1494492-supplementary.pdf
